# Supplementary material for: Probiotic-Induced Modulation of Microbiota Composition and Antibiotic Resistance Genes Load, an In Vitro Assessment
Source: Int J Mol Sci. 2024 Jan 13;25(2):1003. doi: 10.3390/ijms25021003 (PMC10816173; doi:10.3390/ijms25021003)
Supplement: Supplementary file 1 [file ijms-25-01003-s001.zip]

Archive with 1 entries (1 files):
- ijms-2737918-supplementary.pdf
